# Supplementary material for: Norwogonin Attenuates Inflammatory Osteolysis and Collagen‐Induced Arthritis via Modulating Redox Signalling and Calcium Oscillations
Source: J Cell Mol Med. 2025 Mar 18;29(6):e70492. doi: 10.1111/jcmm.70492 (PMC11915625; doi:10.1111/jcmm.70492)
Supplement: Supplementary file 2 — Table S1. All constituents of Scutellaria baicalensis retrieved from TCMSP database. [file JCMM-29-e70492-s005.xlsx]

## Sheet: constituents of huangqin
	Molecule Name	MW	AlogP	Hdon	Hacc	OB (%)	Caco-2	BBB	DL	FASA-	HL
MOL000007	Cosmetin	432.41	0.43	6	10	9.68	-1.08	-2.26	0.74	0.32
MOL000008	apigenin	270.25	2.33	3	5	23.06	0.43	-0.61	0.21	0.41
MOL000018	(+/-)-Isoborneol	154.28	1.98	1	1	86.98	1.27	1.6	0.05	0	11.36
MOL000024	alpha-humulene	204.39	5.04	0	0	22.98	1.88	2.08	0.06	0
MOL000035	beta-Selinene	204.39	4.81	0	0	24.39	1.83	2.12	0.08	0
MOL000069	palmitic acid	256.48	6.37	1	2	19.3	1.09	1	0.1	0
MOL000073	ent-Epicatechin	290.29	1.92	5	6	48.96	0.02	-0.64	0.24	0.34	0.63
MOL000122	1,8-cineole	154.28	2.15	0	1	39.73	1.57	2.06	0.05	0.24	11.29
MOL000131	EIC	280.5	6.39	1	2	41.9	1.16	0.9	0.14	0.25	7.5
MOL000169	alpha-Guaiene	204.39	4.99	0	0	25.93	1.81	2.09	0.07	0.26
MOL000173	wogonin	284.28	2.59	2	5	30.68	0.79	0.04	0.23	0.32	17.75
MOL000198	(R)-linalool	154.28	2.74	1	1	39.8	1.33	1.36	0.02	0.32	6.48
MOL000219	BOX	121.12	0.76	0	2	31.55	0.54	0.84	0.02	0.11	12.07
MOL000228	(2R)-7-hydroxy-5-methoxy-2-phenylchroman-4-one	270.3	2.82	1	4	55.23	0.87	0.26	0.2	0.34	17.02
MOL000254	eugenol	164.22	2.55	1	2	56.24	1.35	1.32	0.04	0.32	0.92
MOL000303	caprylic acid	144.24	2.72	1	2	16.4	0.9	1.02	0.02	0
MOL000357	Sitogluside	576.95	6.34	4	6	20.63	-0.14	-0.93	0.62	0.23
MOL000358	beta-sitosterol	414.79	8.08	1	1	36.91	1.32	0.99	0.75	0.23	5.36
MOL000359	sitosterol	414.79	8.08	1	1	36.91	1.32	0.87	0.75	0.22	5.37
MOL000396	(+)-Syringaresinol	418.48	2.1	2	8	3.29	0.47	-0.34	0.72	0
MOL000449	Stigmasterol	412.77	7.64	1	1	43.83	1.44	1	0.76	0.22	5.57
MOL000458	campesterol	400.76	7.97	1	1	5.57	1.6	1.41	0.72	0.22
MOL000525	Norwogonin	270.25	2.33	3	5	39.4	0.6	-0.17	0.21	0.39	16.93
MOL000552	5,2'-Dihydroxy-6,7,8-trimethoxyflavone	344.34	2.55	2	7	31.71	0.93	0	0.35	0.22	16.47
MOL000610	TRD	184.41	6.3	0	0	17.89	1.78	1.96	0.03	0.19
MOL000612	(-)-alpha-cedrene	204.39	4.12	0	0	55.56	1.81	2.16	0.1	0.24	4.82
MOL000654	Methyl montanate	438.87	12.09	0	2	13.2	1.51	0.99	0.48	0.14
MOL000669	(S)-camphor	152.26	1.94	0	1	21.68	1.28	1.74	0.05	0.28
MOL000676	DBP	278.38	4.2	0	4	64.54	0.8	0.56	0.13	0.34	5.41
MOL000708	WLN: VHR	106.13	1.59	0	1	32.63	1.32	1.66	0.01	0.44	12.07
MOL000709	(S)-Matsutake alcohol	128.24	2.53	1	1	40.11	1.19	1.35	0.01	0.28	5.62
MOL000714	Hyacinthin	120.16	1.52	0	1	38.65	1.31	1.58	0.02	0.43	-2.04
MOL000715	l-Menthone	154.28	2.6	0	1	57.9	1.35	1.7	0.03	0.24	10.57
MOL000717	d-isomenthone	154.28	2.6	0	1	61.2	1.35	1.74	0.03	0.23	10.86
MOL000771	p-coumaric acid	164.17	1.64	2	3	43.29	0.46	0.13	0.04	0.45	4.43
MOL000789	jatrorrizine	338.41	3.4	1	4	19.65	1.28	0.36	0.59	0
MOL000860	stearic acid	284.54	7.28	1	2	17.83	1.15	1.22	0.14	0.19
MOL000864	MYS	212.47	7.22	0	0	13.98	1.81	1.92	0.05	0.15
MOL000867	Heptadekan	240.53	8.13	0	0	8.64	1.84	1.87	0.07	0.14
MOL000868	LFA	282.62	9.5	0	0	8.46	1.83	1.8	0.13	0.13
MOL000869	Henicosane	296.65	9.95	0	0	8.41	1.84	1.8	0.15	0.13
MOL000870	HEXATRIACONTANE	507.1	16.8	0	0	7.95	1.99	1.61	0.41	0.11
MOL000879	methyl palmitate	270.51	6.62	0	2	18.09	1.37	1.18	0.12	0.14
MOL000885	Dodekan	170.38	5.85	0	0	17.74	1.79	1.96	0.02	0.16
MOL001132	longipinene	204.39	4.12	0	0	17.01	1.84	2.1	0.12	0.23
MOL001300	PEL	122.18	1.55	1	1	44.03	1.11	1.13	0.02	0.37	-2.41
MOL001386	Methyl laurate	214.39	4.79	0	2	21.75	1.32	1.24	0.05	0.15
MOL001392	Methyl myristate	242.45	5.71	0	2	19.68	1.36	1.19	0.08	0.14
MOL001393	myristic acid	228.42	5.46	1	2	21.18	1.07	0.99	0.07	0.19
MOL001458	coptisine	320.34	3.25	0	4	30.67	1.21	0.32	0.86	0.26	9.33
MOL001490	bis[(2S)-2-ethylhexyl] benzene-1,2-dicarboxylate	390.62	7.57	0	4	43.59	0.98	0.68	0.35	0.28	3.02
MOL001506	Supraene	410.8	11.33	0	0	33.55	2.08	1.73	0.42	0.27	2.72
MOL001578	Hypnon	120.16	1.57	0	1	48.19	1.36	1.54	0.02	0.45	25.2
MOL001689	acacetin	284.28	2.59	2	5	34.97	0.67	-0.05	0.24	0.35	17.25
MOL001817	Methyl stearate	298.57	7.53	0	2	16.8	1.41	1.29	0.16	0.16
MOL001818	Methyl palmitelaidate	268.49	6.17	0	2	34.61	1.4	1.22	0.12	0.17	5.58
MOL001889	Methyl linolelaidate	294.53	6.64	0	2	41.93	1.46	1.11	0.17	0.2	5.78
MOL001972	Pulegone	152.26	2.75	0	1	51.6	1.39	1.74	0.03	0.26	11.19
MOL002027	Methyl behenate	354.69	9.36	0	2	14.96	1.45	1.2	0.29	0.16
MOL002046	hexanoic acid	116.18	1.81	1	2	73.08	0.8	0.93	0.01	0.27	10.81
MOL002137	OCT	114.26	4.02	0	0	29.72	1.78	2.02	0.01	0.19
MOL002202	tetramethylpyrazine	136.22	0.66	0	2	20.01	1.19	1.05	0.03	0.31
MOL002378	UND	156.35	5.39	0	0	17.15	1.79	2.02	0.02	0.18
MOL002560	chrysin	254.25	2.6	2	4	22.61	0.7	0.01	0.18	0.42
MOL002573	β-patchoulene	204.39	4.32	0	0	50.69	1.79	2.16	0.11	0.22	14.26
MOL002714	baicalein	270.25	2.33	3	5	33.52	0.63	-0.05	0.21	0.36	16.25
MOL002737	scutellarein	286.25	2.07	4	6	18.97	0.31	-0.54	0.24	0.35
MOL002819	catalpol	362.37	-3.77	6	10	5.07	-1.72	-2.33	0.44	0.22
MOL002879	Diop	390.62	7.44	0	4	43.59	0.79	0.26	0.39	0.28	3.6
MOL002897	epiberberine	336.39	3.45	0	4	43.09	1.17	0.4	0.78	0.19	6.1
MOL002908	5,8,2'-Trihydroxy-7-methoxyflavone	300.28	2.32	3	6	37.01	0.76	-0.07	0.27	0.28	16.17
MOL002909	5,7,2,5-tetrahydroxy-8,6-dimethoxyflavone	376.34	2.02	4	9	33.82	0.35	-0.59	0.45	0.19	15.94
MOL002910	Carthamidin	288.27	2.03	4	6	41.15	0.16	-0.42	0.24	0.36	15.81
MOL002911	2,6,2',4'-tetrahydroxy-6'-methoxychaleone	302.3	2.62	4	6	69.04	-0.07	-0.32	0.22	0.34	21.89
MOL002912	Dihydrobaicalin	448.41	0.6	6	11	20.85	-0.84	-1.42	0.75	0.34
MOL002913	Dihydrobaicalin_qt	272.27	2.3	3	5	40.04	0.56	0.18	0.21	0.36	16.13
MOL002914	Eriodyctiol (flavanone)	288.27	2.03	4	6	41.35	0.05	-0.66	0.24	0.39	15.88
MOL002915	Salvigenin	328.34	2.82	1	6	49.07	0.86	-0.03	0.33	0.21	15.87
MOL002916	2-(2,6-dihydroxyphenyl)-3,5,7-trihydroxy-chromone	302.25	1.5	5	7	16.44	0.07	-0.42	0.27	0.43
MOL002917	5,2',6'-Trihydroxy-7,8-dimethoxyflavone	330.31	2.3	3	7	45.05	0.48	-0.11	0.33	0.25	16.37
MOL002918	Ganhuangenin	346.31	2.03	4	8	1.34	0.28	-0.57	0.37	0.25
MOL002919	Viscidulin III	346.31	1.74	4	8	14.36	0.27	-0.27	0.37	0.27
MOL002921	(2S,3R,4R,5R,6S)-2-[(2R,3R,4S,5R,6R)-3,5-dihydroxy-2-[2-(3-hydroxy-4-methoxy-phenyl)ethoxy]-6-methylol-tetrahydropyran-4-yl]oxy-6-methyl-tetrahydropyran-3,4,5-triol	476.53	-1.34	7	12	12.69	-1.62	-2.27	0.67	0.26
MOL002922	5-(2-hydroxyethyl)-2-methoxyphenol	168.21	1.26	2	3	31.95	0.6	0.21	0.04	0.26	4.07
MOL002923	darendoside B	476.53	-1.46	7	12	10.75	-1.59	-2	0.59	0.24
MOL002924	darendoside B_qt	330.37	-0.6	5	8	10.05	-0.74	-1.11	0.22	0.23
MOL002925	5,7,2',6'-Tetrahydroxyflavone	286.25	2.07	4	6	37.01	0.18	-0.56	0.24	0.38	18
MOL002926	dihydrooroxylin A	286.3	2.55	2	5	38.72	0.71	0.03	0.23	0.29	17.58
MOL002927	Skullcapflavone II	374.37	2.54	2	8	69.51	0.68	-0.07	0.44	0.2	16.14
MOL002928	oroxylin a	284.28	2.59	2	5	41.37	0.76	0.13	0.23	0.29	17.15
MOL002929	salidroside	300.34	-0.47	5	7	7.01	-0.82	-1.41	0.2	0.3
MOL002930	Tyrosol	138.18	1.28	2	2	33.81	0.65	0.25	0.02	0.36	-2.55
MOL002931	scutellarin	462.39	0.37	7	12	2.64	-1.08	-2.13	0.79	0.36
MOL002932	Panicolin	314.31	2.57	2	6	76.26	0.84	0.31	0.29	0.24	16.78
MOL002933	5,7,4'-Trihydroxy-8-methoxyflavone	300.28	2.32	3	6	36.56	0.46	-0.4	0.27	0.31	16.93
MOL002934	NEOBAICALEIN	374.37	2.54	2	8	104.34	0.74	-0.19	0.44	0.18	16.5
MOL002935	Baicalin	460.42	0.84	6	11	29.53	-1.1	-1.97	0.77	0.37
MOL002936	5,8-Dihydroxy-6,7-dimethoxyflavone	314.31	2.57	2	6	5.74	0.97	0.09	0.29	0.28
MOL002937	DIHYDROOROXYLIN	286.3	2.55	2	5	66.06	0.67	0.13	0.23	0.31	17.17
MOL003050	nonanoic acid	158.27	3.17	1	2	40.51	0.92	1.08	0.02	0.23	4.15
MOL003055	heptadecyloxirane	282.57	7.61	0	1	12.44	1.67	1.7	0.15	0.15
MOL003127	Germacrene D	204.39	5.14	0	0	19.22	1.83	2.02	0.06	0
MOL003393	(1S,4S)-7-isopropylidene-1,4-dimethyl-2,3,4,5,6,8-hexahydro-1H-azulene	204.39	5.13	0	0	24.38	1.86	2.07	0.07	0.23
MOL003475	9-Cedranone	220.39	3.02	0	1	67.6	1.26	1.47	0.12	0.27	4.99
MOL003535	1,1,6-trimethyl-2H-naphthalene	172.29	3.84	0	0	24.94	1.88	1.99	0.06	0.34
MOL003568	Patchoulene	204.39	4.32	0	0	49.06	1.82	2.17	0.11	0	14.1
MOL003920	Methyl icosanoate	326.63	8.44	0	2	15.79	1.43	1.12	0.22	0.15
MOL004464	MEHQ	124.15	1.55	1	2	43.98	1.27	1.33	0.02	0.32	11.69
MOL004682	Methyl octylate	158.27	2.97	0	2	18.71	1.23	1.32	0.02	0.18
MOL004684	methyl (E)-octadec-2-enoate	296.55	7.51	0	2	29.84	1.42	1.4	0.17	0.18
MOL005021	Mipax	194.2	1.54	0	4	57.4	0.64	0.63	0.06	0	5.56
MOL005224	TETRATETRACONTANE	619.34	20.44	0	0	7.82	2.04	1.22	0.25	0.16
MOL005272	13-Tetradecenyl acetate	254.46	5.52	0	2	36.76	1.36	1.06	0.1	0.2	5.71
MOL005368	Methyl tricosanoate	368.72	9.81	0	2	14.61	1.43	1.08	0.33	0.16
MOL005402	Methyl margarate	284.54	7.08	0	2	17.41	1.37	1.25	0.14	0.17
MOL005577	undecanal	170.33	4.13	0	1	22.9	1.38	1.41	0.03	0.2
MOL005841	TBP	266.36	3.64	0	4	27.76	1.18	0.9	0.06	0
MOL006219	Clorius	136.16	1.69	0	2	45.99	1.25	1.41	0.02	0.4	-2.16
MOL006312	Azulol	198.33	4.91	0	0	15.15	1.94	1.83	0.07	0.38
MOL006370	5-o-caffeoylquinic acid	354.34	-0.42	6	9	19.61	-1.39	-2.08	0.33	0.36
MOL007197	DFA	169.24	3.38	1	1	31.13	1.85	1.87	0.05	0.49	7.72
MOL007792	Isomartynoside	652.71	0.89	7	15	13.98	-1.6	-2.44	0.56	0.29
MOL008151	METHYL NONADECANOATE	312.6	7.99	0	2	16.27	1.4	1.18	0.19	0.15
MOL008206	Moslosooflavone	298.31	2.84	1	5	44.09	1.01	0.54	0.25	0.26	17.02
MOL008595	methyl henicosanoate	340.66	8.9	0	2	15.36	1.42	1.17	0.26	0.15
MOL008615	Methyl 9-oxononanoate	186.28	2.17	0	3	24.02	0.62	0.17	0.04	0.2
MOL009520	3,8-dimethylundecane	184.41	5.89	0	0	4.72	1.81	2.02	0.03	0.2
MOL009730	methyl icos-11-enoate	324.61	8	0	2	29.49	1.43	1.19	0.23	0.18
MOL009734	Methyl lignocerate	382.75	10.27	0	2	14.27	1.47	0.94	0.37	0.13
MOL010206	Methyl isoheptadecanoate	284.54	6.87	0	2	21.72	1.39	1.28	0.14	0.16
MOL010415	11,13-Eicosadienoic acid, methyl ester	322.59	7.55	0	2	39.28	1.46	1.24	0.23	0.21	5.44
MOL010563	Methyl (Z)-cinnamate	162.2	2.15	0	2	37.2	1.31	1.56	0.04	0.35	7.75
MOL011081	Linolenic acid methyl ester	292.51	6.2	0	2	46.15	1.51	1.18	0.17	0.23	5.9
MOL011322	Diisobutyl succinate	230.34	2.48	0	4	39.54	0.69	0.29	0.06	0.25	4.81
MOL012240	2',3',5,7-tetrahydroxyflavone	286.25	2.07	4	6	25.75	0.36	-0.6	0.24	0.38
MOL012245	5,7,4'-trihydroxy-6-methoxyflavanone	302.3	2.28	3	6	36.63	0.43	-0.32	0.27	0.28	16.12
MOL012246	5,7,4'-trihydroxy-8-methoxyflavanone	302.3	2.28	3	6	74.24	0.37	-0.43	0.26	0.31	16.85
MOL012266	rivularin	344.34	2.55	2	7	37.94	0.65	-0.13	0.37	0.21	16.25
MOL012267	Scutevulin	300.28	2.32	3	6	20.67	0.64	-0.13	0.27	0.29
MOL012564	3,7-dimethylnonane	156.35	4.98	0	0	15.31	1.8	2.12	0.02	0.21
MOL013062	BZQ	182.23	3.23	0	1	58.62	1.44	1.52	0.06	0.49	21.31
MOL013068	Oroxindin	459.41	0.21	4	11	7.07	-1.68	-2.15	0.77	0.04
MOL013161	METHYL HEXACOSANOATE	410.81	11.18	0	2	13.68	1.49	1.11	0.43	0.15
