# Supplementary material for: Norwogonin Attenuates Inflammatory Osteolysis and Collagen‐Induced Arthritis via Modulating Redox Signalling and Calcium Oscillations
Source: J Cell Mol Med. 2025 Mar 18;29(6):e70492. doi: 10.1111/jcmm.70492 (PMC11915625; doi:10.1111/jcmm.70492)
Supplement: Supplementary file 3 — Table S2. Related targets of Norwogonin retrieved from TCMSP, Herb and SwissTarget database. [file JCMM-29-e70492-s004.xlsx]

## Sheet: Targets of Norwogonin
DPEP1
PPARG
CHEK1
PIM1
NOS2
PDE3A
CCNA2
MAPK14
PTGS2
ESR1
ESR2
GSK3B
DPP4
CDK2
PTGS1
AR
CDK20
PDE3B
DPP10
HSP90AA2P
PIK3CG
KDM4E
XDH
ALOX15
CDK1
ALOX12
GRK6
IKBKB
NTRK2
