# Supplementary material for: Norwogonin Attenuates Inflammatory Osteolysis and Collagen‐Induced Arthritis via Modulating Redox Signalling and Calcium Oscillations
Source: J Cell Mol Med. 2025 Mar 18;29(6):e70492. doi: 10.1111/jcmm.70492 (PMC11915625; doi:10.1111/jcmm.70492)
Supplement: Supplementary file 4 — Table S3. Related targets of RA retrieved from CTD and DisGeNET database. [file JCMM-29-e70492-s006.xlsx]

## Sheet: Targets of RA
IL1B
IFNG
IL6
PTGS2
IL10
TLR2
CXCL8
CXCR4
SOD2
PTGS1
IL18
TXNIP
IL23A
MPO
VEGFA
CXCL2
BCL2A1
MMP2
STAT1
CSF2
CAT
ACKR3
RASGRP1
CP
HDAC1
CCN2
ABCB1
NDUFA4L2
STAT4
IGFBP3
TNFAIP2
CTSD
MARCKS
ABCC4
FASLG
LCN2
TNFAIP3
CCN1
FKBP5
ADORA2A
ENO1
RUNX2
CRP
ABCG2
ABCC2
TNFSF14
GSDME
CD40
IRAK1
TRAF6
FOXP3
COL2A1
DDIT4
MMP10
CYBB
MIF
PTPRC
TLE3
PON1
CD83
RCAN1
CDK6
HLA-DRB1
HSD11B1
IL6ST
REL
BMP4
TFPI2
NCF1
STS
NR4A3
ANXA3
F2
ARID5B
GART
LY96
TMPO
HCLS1
CCR6
PTK2
AHR
TRAF1
NCF2
CAV2
MMP12
GRK6
CD2
ALOX5
GATA3
BMP6
RUNX1
ABCC3
ADIPOQ
DHFR
SMS
NFKBIE
ACAN
GPRC5A
CD28
IL2RA
DDX6
RAB8A
GC
BGN
ATIC
TNFRSF14
TYK2
BDKRB2
B3GNT9
LHX2
RAP2A
ABCC5
TNF
IL1RN
IL6R
TNFRSF11B
IL4
NOS2
RELA
CCL2
ICAM1
STAT3
ALB
TGFB1
SELL
BAX
BAK1
NFKBIA
IL2
PCNA
FOS
DUSP1
GSK3B
IL17A
FAS
TXNRD1
CCL3
BCL2
ISG15
MYD88
IL13
IL12A
COL1A1
SOD1
NFKB1
MKI67
TNFSF10
BBC3
JUN
APP
TIMP1
XBP1
TNFRSF1A
MYC
S100A9
CHUK
IL12B
CDKN1A
C3
CD44
CXCL1
IL1A
NFE2L2
BCL2L1
HSD11B2
CCND1
MMP9
EGR1
CXCL10
OCLN
NR3C1
CCL20
GPX1
CASP8
EGFR
HMOX1
CDKN1B
VCAM1
CASP3
CD74
THBS1
CYCS
HSPA1A
CD14
OGG1
MET
SPP1
CASP1
FOXO1
CXCL3
HSPA5
TNFRSF10B
GSTP1
CLU
MAPK14
GADD45A
CTNNB1
TIMP2
MX1
IL5
AKT1
MAPK1
BCL3
BIRC3
ISG20
HGF
HIF1A
NQO1
BECN1
PPP1R15A
SIRT1
ATG5
ITGAM
PER2
ITGA2
CCL5
TP53
STAT6
PLA2G4A
IGF1
IKBKB
CCNB1
TLR4
CASP7
IFI44
IER3
MDM2
SERPINE1
GCLC
RORC
TIMP3
UNG
VIM
RB1
IFIT1
S100A8
HSPB1
MMP3
HK2
IFI35
MCL1
CDK1
HSPA8
ODC1
MAPK3
CCL4
EDN1
TNFSF11
JAK2
GSTM1
GPT
AURKA
DNMT1
CYP3A4
KEAP1
IGFBP5
GSN
NOS3
XIAP
BIRC5
CTSL
IFI27
RRM2
FN1
CEBPB
SAT1
ANXA2
HMGB1
HSPD1
CLDN1
GJA1
ETS2
EPO
EFEMP1
ADM
ATF3
ACACA
IRS1
PPARG
CSF1
EGF
CYP1A1
SNCA
NLRP3
JUND
FOSL1
MBP
TF
MAPK8
SLC22A2
LBP
SLC2A1
LGALS3
CDKN3
HSPA1B
PARP1
FST
TNFSF9
HSP90AA1
ICAM3
EDNRB
SLC3A2
MAP2K1
SP1
KDR
MMP13
UCP2
CXCL9
PTGES
IRAK2
SMAD7
RAC1
CXCL5
FABP5
ANGPT1
CYP2E1
CFLAR
ITPR3
COL1A2
SERPINA1
LEP
IL15
TGFB2
DST
GRB2
A2M
IGFBP1
CCL11
TNFRSF10A
UGT1A6
TNFRSF12A
AMD1
TLR3
OSMR
MTOR
IFIH1
ITGA4
INHBA
RARA
PTEN
SELE
AGT
GLS
EIF4G1
ASIC1
HP
KLF2
BCL2L11
PRKCA
ANXA1
LTBR
TEK
SQSTM1
STAT5B
SLC2A3
BIRC2
CD68
NGF
ALCAM
EIF4EBP1
PLAUR
TYMS
ILF3
NPPB
IGF2
LIF
CD36
IL3
JUNB
NFKBIB
NOX4
ENPP2
SLC16A3
GADD45B
HMMR
CLDN7
PECAM1
PRKCB
F3
FGFR1
NFATC1
GLI1
HLA-C
LGALS1
ETS1
HLA-B
CAPG
TGIF1
GRN
SOCS3
PLAT
SERPINB2
AR
SHH
ACTA2
PGK1
IGFBP4
CYP17A1
IL11
MAP1LC3B
MCAM
XRCC1
TXN
RIPK1
VEGFC
POSTN
ERBB2
GDF15
CYP1A2
PPARA
NAMPT
ACE
NOTCH1
DNAJB1
ITGB2
MUC1
RGCC
PLD1
CDCA5
CTH
JAK1
CAV1
PRDX2
CREB1
DNMT3B
HSPB8
SELP
DNM1L
CDK2
BCL6
IGF1R
TBX21
PRKN
REN
IL1R2
TAT
TGFBI
CD86
FGF2
HLA-DPA1
IFI44L
PRDM16
CD69
ALOX5AP
HES1
KLF4
FADD
ARG1
GUSB
ICOSLG
GSTT1
AKT2
HK1
TAP1
APOE
CDKN2D
TYROBP
SFRP2
ASPM
SOD3
CXCL12
LTA
MAPK13
CEBPD
ALPK1
JAK3
ACP5
S100A4
ACTN1
IL1R1
CDKN2A
MMP16
CD55
S100A11
LCK
CD9
HLA-E
BRAF
VDR
EZH2
BDNF
PDK1
PFKFB3
MMP1
PRELP
SCD
FGF1
FGF7
IL2RG
TLR1
PGF
CTSC
AHSG
BRD4
CFB
CTSS
MAPK9
NR4A1
ENPP1
PTHLH
PPIA
TNNI3
CDK4
G3BP1
THBD
SDC1
C4B
CD4
HDAC3
C5
ITGAV
GATA4
TNFRSF1B
IFNB1
LIFR
PPBP
ALDH2
ANGPT2
NPPA
KNG1
DNAJB6
SRC
UGT1A10
TET1
CCR2
PIM1
SOCS2
PLAU
SNAI2
ARHGAP24
IRF3
FOXO3
AQP1
SOX4
NME1
BMP2
ADIPOR2
NR2F1
NOS1
LGALS8
TRAF3
TGFB3
ACTB
ISYNA1
SAA1
EREG
HLA-G
AFP
TGFBR1
MMP7
LAT
CTSB
ADAMTS9
RRAS
PRL
DKK1
CASP12
PYCARD
COX2
AKAP12
PTGER4
CHI3L1
GFRA1
CD274
RORA
COX5A
PDGFRA
CALR
PSMB6
FLNB
GAS6
VWF
TCF7L2
FLT1
ADA
SYNM
NCOA3
PCLAF
PSMB8
SNAI1
GPC1
ITGB1
E2F2
ANXA4
PTCH1
SAA2
HSP90B1
CX3CL1
KDM6B
FHL2
COTL1
ID1
GSTM2
CXCR2
BGLAP
SMAD3
SLC22A1
NFAT5
UGT1A1
AREG
PIR
TGFA
DKK3
CCN4
MYO9B
PAPOLA
UGCG
PSIP1
IL24
LDLR
DNAJA2
TNC
SLPI
SEMA4D
THOP1
UGT1A8
OS9
KPNA2
ERBB3
MIR210
CAVIN2
RBP4
HPSE
TAP2
APAF1
PDLIM7
NRP1
ELF3
SIK1
IDO1
RDX
SHCBP1
CYBA
PML
PIK3CA
PSTPIP1
ADAM17
ITGA1
MAST3
AHNAK
KYNU
POU5F1
INSR
CXCL11
PTGER2
NOD2
RAPH1
TMEM158
IFNGR1
G0S2
MTA1
PTMA
ALDH1A1
CDC42
GNS
MRPL17
ITPR2
SLC40A1
ANPEP
HLA-DRA
LBR
EBF3
HAVCR1
KIT
NFIL3
TRPC1
ERCC2
PDPN
ELN
ESR1
HEXB
P2RX4
SIRPA
F2R
CCN5
NEBL
LIG4
UBASH3B
CCR1
LTB
IL1RAP
SMOX
PLK1
TAC1
AGTR1
CST3
RARB
BRD3
KITLG
NEDD9
CD47
EPAS1
HRAS
B4GALT7
SPRY1
TNIP1
IL7R
RMDN2
TYMP
SPARC
REV3L
ALDH1A3
HDAC9
TPMT
LAMA3
ADGRE5
HLA-A
PAG1
HNRNPC
PDE4A
FGFR3
SOCS1
RECK
SMPD1
KMT2A
FPR2
TICAM2
CIRBP
SERPINA3
KLF6
PTPN11
APC
PSMD12
GPSM3
H4C11
MIR125A
RMDN1
CNTRL
PPP1R1A
PTPRJ
ALOX15
NFIA
MIR30A
RCHY1
CASP10
CD40LG
MAP3K7
PPP1R11
ATF2
MYCN
HOOK1
VTCN1
CREBRF
GARS1
FCER2
HARS2
NR4A2
CYP2C19
IL33
COL12A1
PLA2G2A
PLTP
DUSP8
HDAC4
TPI1
CIZ1
TBC1D9
ZBTB7A
AZGP1
H4C3
IL7
MANF
PPM1A
GPER1
TAGLN
IL15RA
CD59
CENPE
MIR21
MIR34B
DHODH
FOXO4
CD27
HLA-DMA
NOD1
HDAC6
ITGAL
CSF3
ENTPD1
HFE
KRT8
ATP1A1
GREM1
MSH2
FGB
DNER
MUC2
NCF4
TNFRSF25
GIT2
HLA-DMB
PER3
S100B
HDAC5
ADAMTS4
SCG2
SH2B3
HMGCR
CCL7
SERPINH1
SPHK1
EGR2
BCL2L12
DDAH2
PSMD7
MUC5AC
COL4A1
APOB
EPB41L5
LRIG1
MBNL1
MDM4
SEMA3A
H19
CALM1
DBP
HSPA4
ZFP36
PKD1
TRAF3IP2
GYS1
EIF4E
ENG
CA3
DAXX
NRM
CD80
SEMA3C
CLEC7A
MAPK10
ITGA5
ITIH4
MMP14
LGALS3BP
IL4R
TNFRSF11A
EDNRA
ANG
MALAT1
CREBBP
UTRN
IL17RA
SDC4
WNT5A
DHCR7
SDF2L1
MIR146A
TNXB
ZDHHC2
EIF2AK2
LRP1
HMGA2
NBN
CCR7
FHL1
CUX1
MTR
SOAT1
CDC42EP1
METTL3
CSF1R
BSG
STC2
CAMP
CCR3
IFIT2
SDC2
SPA17
NT5E
ARHGEF2
DDR1
PCBP1
LMNA
SLC7A5
CD38
DMD
NEU1
PNPLA2
SERPINF1
GAPDH
CTSK
F2RL1
SLC5A5
WARS1
MYBBP1A
TIMELESS
COX1
ANGPTL4
CCR5
RAC2
DDX39A
LYZ
ANKH
CSF3R
CYP19A1
EBNA1BP2
GLCCI1
MBD2
PSEN1
PIK3CB
RFC1
TREM1
AQP9
RASGRP2
S1PR2
SOX5
P2RX7
ETFA
TSC22D3
ZBTB16
ADRB2
NPC2
PDE2A
CDA
LSP1
CIP2A
ADAR
LRG1
PPM1D
DPP4
MAP1LC3A
PHF19
CDK5R1
PLCG2
POLD1
NCOR1
DLG2
H4C8
PIGR
PIK3R2
SMAD1
CD22
TLR9
THY1
NR1I2
EGLN1
MOK
PAX5
PRTN3
S1PR1
RAMP2
GRIA1
PTPRU
CCL26
HAVCR2
SLC52A2
TPO
ATM
CCNG2
MAP3K5
MIR223
ORAI1
MECOM
CYP26A1
FSTL1
PDPK1
RBFOX1
TNFSF15
ZFP42
CA2
ANXA6
TCF19
CD93
DCC
PLD3
POU2F1
WNK1
PARP2
MAPT
PIK3CD
PRDX5
NUCB2
SYNGAP1
TRPM3
FCGR2B
VTN
COG2
CR2
FAT1
GCFC2
XCL1
PTX3
UHRF1
SERPINF2
ARRB1
PIK3R3
ANXA5
POMC
FPR1
H4C9
NTN1
HIPK2
MAP2K4
GRP
KRT5
APOA1
SH3PXD2A
S100A12
AIMP2
IL20RB
NLRC5
SH3BP4
CD34
CYP2R1
MSH3
PDCD5
ADAM15
ADAM10
DNAJB4
GZMA
MSI1
PRDX6
SRP54
SUMO1
PSMB9
BCHE
GCK
APRT
NCAM1
PCBP4
RAB40B
SIAE
TNFSF13
SESN2
IL21
ACOXL
CCRL2
CHST3
ELMO1
GDPD5
SELENOS
AIF1
P4HB
CSRP3
S1PR3
GEM
IGFBP7
LOX
ZNF644
CDK5RAP2
CD163
CRK
EHMT2
GPI
SLC19A1
SLC22A5
ADORA3
IMPACT
KDM6A
SLC7A4
CYLD
ITGAX
LRPAP1
PIM2
CDKAL1
SFRP1
TNNC1
RAVER1
RXRA
IL17RD
PEBP1
INS
BMX
GRK5
PAK1
RPSA
AIMP1
CD70
CSF2RA
SSB
C9ORF72
JAG1
IGFBP6
APLN
HSD17B6
PRKCH
TPT1
COL11A2
CCL17
TGM2
CD58
ADI1
BACH2
MIR22
SAMD9
TSPAN5
VAV1
CALM2
PIK3CG
PTK2B
GCH1
GCHFR
IL10RB
SRF
WNT10B
SLC28A2
YWHAZ
ATF6B
IL18BP
CCT3
KANK4
NFYA
GHRL
IL16
INPP5D
IRF1
HSPA14
PRRT1
CD109
MALT1
PLG
RIPOR2
VDAC1
FSCN1
TNFRSF9
IRF4
VEGFD
ELANE
FADS1
FOSB
ASRGL1
EFNB1
HEXA
LRP6
TCF3
CD63
LRP2
PLK3
CYP3A5
ABCA4
CD19
CD79A
DNASE2
LPAR2
MIR19A
WDR11
BCR
UGT1A7
PGM1
WDR27
VPS37C
S100A1
SEMA6A
TPPP
ST6GAL1
HDGF
NXF1
PRMT5
STIM1
RTKN2
TRIM26
ALOX12
CCL19
DPEP1
JAZF1
MICB
ROPN1L
ARHGEF7
OSM
