# Supplementary material for: Norwogonin Attenuates Inflammatory Osteolysis and Collagen‐Induced Arthritis via Modulating Redox Signalling and Calcium Oscillations
Source: J Cell Mol Med. 2025 Mar 18;29(6):e70492. doi: 10.1111/jcmm.70492 (PMC11915625; doi:10.1111/jcmm.70492)
Supplement: Supplementary file 5 — Table S4. Results of GO and KEGG enrichment analysis retrieved from David database. [file JCMM-29-e70492-s002.xlsx]

## Sheet: enrichment analysis
Category	Term	Count	%	PValue	Genes	List Total	Pop Hits	Pop Total	Fold Enrichment	Bonferroni	Benjamini	FDR
GOTERM_MF_DIRECT	GO:0016702~oxidoreductase activity, acting on single donors with incorporation of molecular oxygen, incorporation of two atoms of oxygen	4	22.2222	2.17119e-07	ALOX15, ALOX12, PTGS2, PTGS1	18	14	18945	300.714	2.86593e-05	2.86597e-05	2.54029e-05
GOTERM_BP_DIRECT	GO:0019395~fatty acid oxidation	4	22.2222	2.521e-07	ALOX15, PPARG, ALOX12, MAPK14	18	15	19414	287.615	0.00014041	0.000140168	0.000136134
GOTERM_MF_DIRECT	GO:0004672~protein kinase activity	7	38.8889	6.23166e-07	IKBKB, GSK3B, GRK6, CDK2, CDK1, MAPK14, PIK3CG	18	378	18945	19.4907	8.22545e-05	3.7059e-05	3.28477e-05
GOTERM_MF_DIRECT	GO:0004674~protein serine/threonine kinase activity	7	38.8889	8.42249e-07	IKBKB, GSK3B, CDK2, CDK1, PIM1, MAPK14, PIK3CG	18	398	18945	18.5113	0.000111171	3.7059e-05	3.28477e-05
GOTERM_BP_DIRECT	GO:0006954~inflammatory response	7	38.8889	1.11657e-06	IKBKB, NOS2, ALOX15, DPEP1, PTGS2, PIK3CG, PTGS1	18	428	19414	17.6399	0.000621739	0.000310408	0.000301475
GOTERM_MF_DIRECT	GO:0004712~protein serine/threonine/tyrosine kinase activity	7	38.8889	1.51083e-06	IKBKB, GSK3B, CDK2, CDK1, PIM1, MAPK14, PIK3CG	18	440	18945	16.7443	0.00019941	4.98575e-05	4.41919e-05
KEGG_PATHWAY	hsa05200:Pathways in cancer	9	50	1.86964e-06	IKBKB, GSK3B, AR, NOS2, CDK2, PIM1, PPARG, PTGS2, ESR1	17	531	8465	8.43968	0.000265454	0.000267358	0.000216878
GOTERM_CC_DIRECT	GO:0005737~cytoplasm	15	83.3333	4.05913e-06	GSK3B, NOS2, ALOX12, PTGS2, MAPK14, ESR1, PIK3CG, PTGS1, IKBKB, AR, GRK6, CDK2, PIM1, CDK1, PPARG	18	5687	20624	3.0221	0.000353083	0.000353144	0.000349085
GOTERM_BP_DIRECT	GO:0006468~protein phosphorylation	7	38.8889	4.11275e-06	IKBKB, GSK3B, GRK6, CDK2, CDK1, PIM1, PIK3CG	18	536	19414	14.0856	0.00228818	0.000762229	0.000740295
GOTERM_BP_DIRECT	GO:0018105~peptidyl-serine phosphorylation	5	27.7778	1.72408e-05	IKBKB, GSK3B, CDK2, CDK1, MAPK14	18	185	19414	29.1502	0.00955722	0.00239647	0.0023275
GOTERM_BP_DIRECT	GO:0090336~positive regulation of brown fat cell differentiation	3	16.6667	8.59825e-05	PIM1, MAPK14, PTGS2	18	16	19414	202.229	0.0467655	0.00956125	0.00928611
GOTERM_BP_DIRECT	GO:0010629~negative regulation of gene expression	5	27.7778	0.000127177	GSK3B, NOS2, CDK1, PPARG, ESR1	18	309	19414	17.4524	0.0683913	0.0117851	0.011446
KEGG_PATHWAY	hsa00590:Arachidonic acid metabolism	4	22.2222	0.000186526	ALOX15, ALOX12, PTGS2, PTGS1	17	61	8465	32.6519	0.0261415	0.0133366	0.0108185
GOTERM_MF_DIRECT	GO:0005524~ATP binding	8	44.4444	0.000219607	IKBKB, GSK3B, GRK6, CDK2, CDK1, PIM1, MAPK14, PIK3CG	18	1543	18945	5.4569	0.0285751	0.00579763	0.00513881
GOTERM_CC_DIRECT	GO:0005829~cytosol	13	72.2222	0.000231999	GSK3B, NOS2, ALOX15, ALOX12, MAPK14, ESR1, PIK3CG, IKBKB, AR, CDK2, PIM1, CDK1, PPARG	18	5593	20624	2.66317	0.0199839	0.0100919	0.00997595
GOTERM_BP_DIRECT	GO:0045893~positive regulation of transcription, DNA-templated	6	33.3333	0.000302881	IKBKB, AR, CDK2, PIM1, PPARG, ESR1	18	724	19414	8.93831	0.155263	0.022978	0.0223167
GOTERM_MF_DIRECT	GO:0019899~enzyme binding	5	27.7778	0.000308291	AR, PPARG, MAPK14, PTGS2, ESR1	18	380	18945	13.8487	0.0398835	0.00678239	0.00601167
GOTERM_BP_DIRECT	GO:0060045~positive regulation of cardiac muscle cell proliferation	3	16.6667	0.000330618	CDK1, PIM1, MAPK14	18	31	19414	104.376	0.168218	0.022978	0.0223167
KEGG_PATHWAY	hsa05167:Kaposi sarcoma-associated herpesvirus infection	5	27.7778	0.000392143	IKBKB, GSK3B, MAPK14, PTGS2, PIK3CG	17	194	8465	12.8335	0.0541726	0.0174708	0.0141721
GOTERM_BP_DIRECT	GO:0007165~signal transduction	7	38.8889	0.000540696	GSK3B, AR, GRK6, CDK2, PPARG, MAPK14, ESR1	18	1283	19414	5.88456	0.260106	0.033403	0.0324417
KEGG_PATHWAY	hsa05222:Small cell lung cancer	4	22.2222	0.000627971	IKBKB, NOS2, CDK2, PTGS2	17	92	8465	21.6496	0.0853372	0.0174708	0.0141721
GOTERM_BP_DIRECT	GO:0042307~positive regulation of protein import into nucleus	3	16.6667	0.000638085	CDK1, MAPK14, PTGS2	18	43	19414	75.2481	0.299196	0.0354775	0.0344566
KEGG_PATHWAY	hsa04657:IL-17 signaling pathway	4	22.2222	0.000668749	IKBKB, GSK3B, MAPK14, PTGS2	17	94	8465	21.189	0.0906218	0.0174708	0.0141721
KEGG_PATHWAY	hsa05215:Prostate cancer	4	22.2222	0.000733039	IKBKB, GSK3B, AR, CDK2	17	97	8465	20.5337	0.0988916	0.0174708	0.0141721
GOTERM_BP_DIRECT	GO:0006629~lipid metabolic process	4	22.2222	0.000845385	ALOX15, DPEP1, PPARG, ALOX12	18	218	19414	19.79	0.375671	0.0397989	0.0386536
GOTERM_BP_DIRECT	GO:0010628~positive regulation of gene expression	5	27.7778	0.000865746	GSK3B, AR, CDK1, PPARG, MAPK14	18	512	19414	10.5328	0.382718	0.0397989	0.0386536
GOTERM_BP_DIRECT	GO:0043066~negative regulation of apoptotic process	5	27.7778	0.000930549	IKBKB, GSK3B, CDK1, PIM1, DPEP1	18	522	19414	10.331	0.404621	0.0397989	0.0386536
GOTERM_MF_DIRECT	GO:0005515~protein binding	18	100	0.00103612	GSK3B, NOS2, ALOX15, ALOX12, PTGS2, MAPK14, ESR1, PIK3CG, PTGS1, DPP4, IKBKB, AR, GRK6, CDK2, PIM1, CDK1, DPEP1, PPARG	18	12648	18945	1.49787	0.127889	0.0174104	0.015432
GOTERM_MF_DIRECT	GO:0004879~RNA polymerase II transcription factor activity, ligand-activated sequence-specific DNA binding	3	16.6667	0.00105518	AR, PPARG, ESR1	18	54	18945	58.4722	0.130083	0.0174104	0.015432
KEGG_PATHWAY	hsa05145:Toxoplasmosis	4	22.2222	0.00111371	IKBKB, NOS2, MAPK14, PIK3CG	17	112	8465	17.7836	0.146351	0.0214912	0.0174334
KEGG_PATHWAY	hsa04726:Serotonergic synapse	4	22.2222	0.00120231	ALOX15, ALOX12, PTGS2, PTGS1	17	115	8465	17.3197	0.157035	0.0214912	0.0174334
GOTERM_BP_DIRECT	GO:0042752~regulation of circadian rhythm	3	16.6667	0.00140925	GSK3B, CDK1, PPARG	18	64	19414	50.5573	0.544111	0.0559674	0.0543568
KEGG_PATHWAY	hsa04114:Oocyte meiosis	4	22.2222	0.0017503	AR, CDK2, CDK1, MAPK14	17	131	8465	15.2043	0.220233	0.0278103	0.0225594
GOTERM_MF_DIRECT	GO:0097472~cyclin-dependent protein kinase activity	2	11.1111	0.00179391	CDK2, CDK1	18	2	18945	1052.5	0.211016	0.0236796	0.0209888
GOTERM_MF_DIRECT	GO:0004666~prostaglandin-endoperoxide synthase activity	2	11.1111	0.00179391	PTGS2, PTGS1	18	2	18945	1052.5	0.211016	0.0236796	0.0209888
GOTERM_BP_DIRECT	GO:0008217~regulation of blood pressure	3	16.6667	0.00203174	PPARG, PTGS2, PTGS1	18	77	19414	42.0216	0.67788	0.0724237	0.0703395
GOTERM_BP_DIRECT	GO:0048511~rhythmic process	3	16.6667	0.00208413	GSK3B, CDK1, PPARG	18	78	19414	41.4829	0.687163	0.0724237	0.0703395
GOTERM_CC_DIRECT	GO:0005654~nucleoplasm	10	55.5556	0.00217259	GSK3B, AR, NOS2, CDK2, CDK1, PIM1, DPEP1, PPARG, MAPK14, ESR1	18	4031	20624	2.84242	0.172396	0.063005	0.0622808
GOTERM_BP_DIRECT	GO:2001303~lipoxin A4 biosynthetic process	2	11.1111	0.00262481	ALOX15, ALOX12	18	3	19414	719.037	0.768677	0.0858466	0.0833762
GOTERM_MF_DIRECT	GO:0050473~arachidonate 15-lipoxygenase activity	2	11.1111	0.00268973	ALOX15, ALOX12	18	3	18945	701.667	0.299193	0.029587	0.0262249
GOTERM_MF_DIRECT	GO:0016165~linoleate 13S-lipoxygenase activity	2	11.1111	0.00268973	ALOX15, ALOX12	18	3	18945	701.667	0.299193	0.029587	0.0262249
KEGG_PATHWAY	hsa04932:Non-alcoholic fatty liver disease	4	22.2222	0.00283016	IKBKB, GSK3B, PPARG, MAPK14	17	155	8465	12.8501	0.331321	0.0404712	0.0328298
GOTERM_MF_DIRECT	GO:0008013~beta-catenin binding	3	16.6667	0.00302543	GSK3B, AR, ESR1	18	92	18945	34.3207	0.329655	0.0307198	0.0272289
GOTERM_MF_DIRECT	GO:0004052~arachidonate 12-lipoxygenase activity	2	11.1111	0.00358479	ALOX15, ALOX12	18	4	18945	526.25	0.377519	0.0337995	0.0299586
GOTERM_BP_DIRECT	GO:0050727~regulation of inflammatory response	3	16.6667	0.00359912	ALOX15, PTGS2, ESR1	18	103	19414	31.4142	0.865787	0.111173	0.107974
GOTERM_CC_DIRECT	GO:0005886~plasma membrane	11	61.1111	0.0040393	DPP4, GSK3B, AR, NOS2, ALOX15, GRK6, PIM1, DPEP1, ALOX12, ESR1, PIK3CG	18	5333	20624	2.36331	0.296812	0.0878548	0.0868449
GOTERM_BP_DIRECT	GO:0032310~prostaglandin secretion	2	11.1111	0.00437107	NOS2, PTGS2	18	5	19414	431.422	0.912841	0.127911	0.12423
GOTERM_MF_DIRECT	GO:0035173~histone kinase activity	2	11.1111	0.0044791	CDK2, CDK1	18	5	18945	421	0.447095	0.0394161	0.034937
KEGG_PATHWAY	hsa04062:Chemokine signaling pathway	4	22.2222	0.0051735	IKBKB, GSK3B, GRK6, PIK3CG	17	192	8465	10.3738	0.521234	0.0672555	0.0545569
GOTERM_BP_DIRECT	GO:0034440~lipid oxidation	2	11.1111	0.00611446	ALOX15, ALOX12	18	7	19414	308.159	0.967163	0.169982	0.16509
KEGG_PATHWAY	hsa05417:Lipid and atherosclerosis	4	22.2222	0.00708566	IKBKB, GSK3B, PPARG, MAPK14	17	215	8465	9.26402	0.635688	0.0820485	0.0665568
KEGG_PATHWAY	hsa04917:Prolactin signaling pathway	3	16.6667	0.00750576	GSK3B, MAPK14, ESR1	17	70	8465	21.3403	0.656936	0.0820485	0.0665568
GOTERM_BP_DIRECT	GO:0019371~cyclooxygenase pathway	2	11.1111	0.00785498	PTGS2, PTGS1	18	9	19414	239.679	0.98763	0.198517	0.192804
GOTERM_BP_DIRECT	GO:0051122~hepoxilin biosynthetic process	2	11.1111	0.00785498	ALOX15, ALOX12	18	9	19414	239.679	0.98763	0.198517	0.192804
GOTERM_MF_DIRECT	GO:0003682~chromatin binding	4	22.2222	0.00791613	AR, CDK1, PPARG, ESR1	18	469	18945	8.97655	0.649742	0.0631939	0.0560128
KEGG_PATHWAY	hsa05163:Human cytomegalovirus infection	4	22.2222	0.00803272	IKBKB, GSK3B, MAPK14, PTGS2	17	225	8465	8.85229	0.681856	0.0820485	0.0665568
GOTERM_MF_DIRECT	GO:0020037~heme binding	3	16.6667	0.00813861	NOS2, PTGS2, PTGS1	18	153	18945	20.6373	0.65996	0.0631939	0.0560128
KEGG_PATHWAY	hsa05140:Leishmaniasis	3	16.6667	0.00902422	NOS2, MAPK14, PTGS2	17	77	8465	19.4003	0.723973	0.0860309	0.0697873
GOTERM_BP_DIRECT	GO:1900015~regulation of cytokine production involved in inflammatory response	2	11.1111	0.00959262	NOS2, MAPK14	18	11	19414	196.101	0.995341	0.222229	0.215834
GOTERM_BP_DIRECT	GO:0019372~lipoxygenase pathway	2	11.1111	0.00959262	ALOX15, ALOX12	18	11	19414	196.101	0.995341	0.222229	0.215834
GOTERM_MF_DIRECT	GO:0034056~estrogen response element binding	2	11.1111	0.00982909	AR, ESR1	18	11	18945	191.364	0.728518	0.07208	0.0638891
GOTERM_BP_DIRECT	GO:0030518~intracellular steroid hormone receptor signaling pathway	2	11.1111	0.0113274	AR, ESR1	18	13	19414	165.932	0.998245	0.251921	0.244672
KEGG_PATHWAY	hsa05142:Chagas disease	3	16.6667	0.0154561	IKBKB, NOS2, MAPK14	17	102	8465	14.6453	0.890509	0.120692	0.0979041
KEGG_PATHWAY	hsa04914:Progesterone-mediated oocyte maturation	3	16.6667	0.0154561	CDK2, CDK1, MAPK14	17	102	8465	14.6453	0.890509	0.120692	0.0979041
GOTERM_BP_DIRECT	GO:0006915~apoptotic process	4	22.2222	0.0155117	CDK1, PIM1, DPEP1, MAPK14	18	616	19414	7.00361	0.999835	0.306071	0.297263
GOTERM_BP_DIRECT	GO:0071732~cellular response to nitric oxide	2	11.1111	0.0156519	CDK2, DPEP1	18	18	19414	119.84	0.999847	0.306071	0.297263
GOTERM_BP_DIRECT	GO:0060749~mammary gland alveolus development	2	11.1111	0.0156519	AR, ESR1	18	18	19414	119.84	0.999847	0.306071	0.297263
KEGG_PATHWAY	hsa04660:T cell receptor signaling pathway	3	16.6667	0.016036	IKBKB, GSK3B, MAPK14	17	104	8465	14.3637	0.899296	0.120692	0.0979041
KEGG_PATHWAY	hsa04625:C-type lectin receptor signaling pathway	3	16.6667	0.016036	IKBKB, MAPK14, PTGS2	17	104	8465	14.3637	0.899296	0.120692	0.0979041
GOTERM_BP_DIRECT	GO:0001516~prostaglandin biosynthetic process	2	11.1111	0.0165146	PTGS2, PTGS1	18	19	19414	113.532	0.999906	0.306071	0.297263
GOTERM_BP_DIRECT	GO:0051403~stress-activated MAPK cascade	2	11.1111	0.0165146	IKBKB, MAPK14	18	19	19414	113.532	0.999906	0.306071	0.297263
GOTERM_MF_DIRECT	GO:0016301~kinase activity	3	16.6667	0.0175569	GSK3B, CDK1, PIK3CG	18	229	18945	13.7882	0.903489	0.121975	0.108114
GOTERM_BP_DIRECT	GO:0071391~cellular response to estrogen stimulus	2	11.1111	0.018238	AR, ESR1	18	21	19414	102.72	0.999965	0.314225	0.305183
GOTERM_BP_DIRECT	GO:0043651~linoleic acid metabolic process	2	11.1111	0.018238	ALOX15, ALOX12	18	21	19414	102.72	0.999965	0.314225	0.305183
KEGG_PATHWAY	hsa04668:TNF signaling pathway	3	16.6667	0.0190741	IKBKB, MAPK14, PTGS2	17	114	8465	13.1037	0.935086	0.13638	0.11063
GOTERM_BP_DIRECT	GO:0030520~intracellular estrogen receptor signaling pathway	2	11.1111	0.0190986	AR, ESR1	18	22	19414	98.0505	0.999978	0.314225	0.305183
GOTERM_BP_DIRECT	GO:0045944~positive regulation of transcription from RNA polymerase II promoter	5	27.7778	0.0192152	IKBKB, AR, PPARG, MAPK14, ESR1	18	1222	19414	4.41308	0.99998	0.314225	0.305183
GOTERM_BP_DIRECT	GO:0009410~response to xenobiotic stimulus	3	16.6667	0.0202243	CDK1, PPARG, PTGS2	18	253	19414	12.7892	0.999989	0.316996	0.307874
GOTERM_BP_DIRECT	GO:0001525~angiogenesis	3	16.6667	0.0205249	MAPK14, PTGS2, PIK3CG	18	255	19414	12.6889	0.99999	0.316996	0.307874
KEGG_PATHWAY	hsa04722:Neurotrophin signaling pathway	3	16.6667	0.020678	IKBKB, GSK3B, MAPK14	17	119	8465	12.5531	0.948546	0.140807	0.114221
GOTERM_BP_DIRECT	GO:1902894~negative regulation of pri-miRNA transcription from RNA polymerase II promoter	2	11.1111	0.0216762	PPARG, ESR1	18	25	19414	86.2844	0.999995	0.325729	0.316355
KEGG_PATHWAY	hsa04611:Platelet activation	3	16.6667	0.022337	MAPK14, PIK3CG, PTGS1	17	124	8465	12.047	0.959555	0.141134	0.114487
KEGG_PATHWAY	hsa05165:Human papillomavirus infection	4	22.2222	0.0227204	IKBKB, GSK3B, CDK2, PTGS2	17	331	8465	6.01742	0.961746	0.141134	0.114487
KEGG_PATHWAY	hsa04380:Osteoclast differentiation	3	16.6667	0.0237033	IKBKB, PPARG, MAPK14	17	128	8465	11.6705	0.96684	0.141134	0.114487
KEGG_PATHWAY	hsa04068:FoxO signaling pathway	3	16.6667	0.0247504	IKBKB, CDK2, MAPK14	17	131	8465	11.4032	0.971526	0.141134	0.114487
GOTERM_MF_DIRECT	GO:0042803~protein homodimerization activity	4	22.2222	0.0264392	DPP4, IKBKB, NOS2, PTGS2	18	736	18945	5.72011	0.970898	0.159557	0.141425
GOTERM_MF_DIRECT	GO:0004693~cyclin-dependent protein serine/threonine kinase activity	2	11.1111	0.0265928	CDK2, CDK1	18	30	18945	70.1667	0.971498	0.159557	0.141425
GOTERM_MF_DIRECT	GO:0005496~steroid binding	2	11.1111	0.0265928	AR, ESR1	18	30	18945	70.1667	0.971498	0.159557	0.141425
KEGG_PATHWAY	hsa05135:Yersinia infection	3	16.6667	0.0269012	IKBKB, GSK3B, MAPK14	17	137	8465	10.9038	0.979189	0.141134	0.114487
KEGG_PATHWAY	hsa04151:PI3K-Akt signaling pathway	4	22.2222	0.0270796	IKBKB, GSK3B, CDK2, PIK3CG	17	354	8465	5.62645	0.979724	0.141134	0.114487
KEGG_PATHWAY	hsa05162:Measles	3	16.6667	0.0276347	IKBKB, GSK3B, CDK2	17	139	8465	10.7469	0.981303	0.141134	0.114487
GOTERM_BP_DIRECT	GO:0019369~arachidonic acid metabolic process	2	11.1111	0.0285186	ALOX15, ALOX12	18	33	19414	65.367	1	0.417273	0.405265
KEGG_PATHWAY	hsa04936:Alcoholic liver disease	3	16.6667	0.0287502	IKBKB, GSK3B, MAPK14	17	142	8465	10.5199	0.984115	0.141768	0.115001
GOTERM_BP_DIRECT	GO:0048144~fibroblast proliferation	2	11.1111	0.0293708	CDK1, ESR1	18	34	19414	63.4444	1	0.418722	0.406672
GOTERM_MF_DIRECT	GO:0030332~cyclin binding	2	11.1111	0.0309597	CDK2, CDK1	18	35	18945	60.1429	0.984256	0.172663	0.153042
GOTERM_BP_DIRECT	GO:0031100~animal organ regeneration	2	11.1111	0.0319229	CDK1, PPARG	18	37	19414	58.3003	1	0.443209	0.430455
GOTERM_MF_DIRECT	GO:0001221~transcription cofactor binding	2	11.1111	0.0327013	PPARG, ESR1	18	37	18945	56.8919	0.987583	0.172663	0.153042
GOTERM_MF_DIRECT	GO:0004601~peroxidase activity	2	11.1111	0.0327013	PTGS2, PTGS1	18	37	18945	56.8919	0.987583	0.172663	0.153042
GOTERM_BP_DIRECT	GO:0001890~placenta development	2	11.1111	0.0327723	PPARG, MAPK14	18	38	19414	56.7661	1	0.443209	0.430455
KEGG_PATHWAY	hsa05010:Alzheimer disease	4	22.2222	0.033407	IKBKB, GSK3B, NOS2, PTGS2	17	384	8465	5.18689	0.991972	0.149917	0.121611
GOTERM_BP_DIRECT	GO:0006338~chromatin remodeling	3	16.6667	0.0334798	CDK2, CDK1, ESR1	18	332	19414	9.74598	1	0.443209	0.430455
KEGG_PATHWAY	hsa04218:Cellular senescence	3	16.6667	0.0341928	CDK2, CDK1, MAPK14	17	156	8465	9.57579	0.992848	0.149917	0.121611
GOTERM_CC_DIRECT	GO:0005634~nucleus	10	55.5556	0.0343756	IKBKB, GSK3B, AR, NOS2, CDK2, CDK1, PIM1, PPARG, MAPK14, ESR1	18	6033	20624	1.89918	0.952322	0.505649	0.499837
KEGG_PATHWAY	hsa04110:Cell cycle	3	16.6667	0.0345962	GSK3B, CDK2, CDK1	17	157	8465	9.5148	0.99326	0.149917	0.121611
KEGG_PATHWAY	hsa05160:Hepatitis C	3	16.6667	0.0345962	IKBKB, GSK3B, CDK2	17	157	8465	9.5148	0.99326	0.149917	0.121611
GOTERM_CC_DIRECT	GO:0000307~cyclin-dependent protein kinase holoenzyme complex	2	11.1111	0.0348724	CDK2, CDK1	18	43	20624	53.292	0.95441	0.505649	0.499837
KEGG_PATHWAY	hsa05161:Hepatitis B	3	16.6667	0.0366411	IKBKB, CDK2, MAPK14	17	162	8465	9.22113	0.995012	0.154108	0.125011
GOTERM_MF_DIRECT	GO:0043565~sequence-specific DNA binding	3	16.6667	0.0369621	AR, PPARG, ESR1	18	342	18945	9.23246	0.993067	0.181096	0.160517
GOTERM_MF_DIRECT	GO:0030331~estrogen receptor binding	2	11.1111	0.0370423	PPARG, ESR1	18	42	18945	50.119	0.993143	0.181096	0.160517
GOTERM_BP_DIRECT	GO:0048863~stem cell differentiation	2	11.1111	0.0378535	MAPK14, ESR1	18	44	19414	49.0253	1	0.489454	0.475369
GOTERM_BP_DIRECT	GO:0045429~positive regulation of nitric oxide biosynthetic process	2	11.1111	0.0395416	PTGS2, ESR1	18	46	19414	46.8937	1	0.499663	0.485284
GOTERM_MF_DIRECT	GO:0001223~transcription coactivator binding	2	11.1111	0.040502	AR, ESR1	18	46	18945	45.7609	0.995736	0.186244	0.16508
GOTERM_MF_DIRECT	GO:0008270~zinc ion binding	4	22.2222	0.0409173	AR, DPEP1, PPARG, ESR1	18	873	18945	4.82245	0.995973	0.186244	0.16508
GOTERM_BP_DIRECT	GO:1902895~positive regulation of pri-miRNA transcription from RNA polymerase II promoter	2	11.1111	0.0454282	AR, PPARG	18	53	19414	40.7002	1	0.529216	0.513987
GOTERM_BP_DIRECT	GO:0030282~bone mineralization	2	11.1111	0.0462664	ALOX15, PTGS2	18	54	19414	39.9465	1	0.529216	0.513987
GOTERM_BP_DIRECT	GO:0090398~cellular senescence	2	11.1111	0.0471039	CDK2, MAPK14	18	55	19414	39.2202	1	0.529216	0.513987
GOTERM_BP_DIRECT	GO:0042110~T cell activation	2	11.1111	0.0479407	DPP4, PIK3CG	18	56	19414	38.5198	1	0.529216	0.513987
GOTERM_BP_DIRECT	GO:0043154~negative regulation of cysteine-type endopeptidase activity involved in apoptotic process	2	11.1111	0.0479407	DPEP1, PTGS2	18	56	19414	38.5198	1	0.529216	0.513987
GOTERM_BP_DIRECT	GO:0007186~G-protein coupled receptor signaling pathway	4	22.2222	0.0489417	AR, GRK6, PPARG, PIK3CG	18	961	19414	4.48931	1	0.529216	0.513987
GOTERM_BP_DIRECT	GO:0045597~positive regulation of cell differentiation	2	11.1111	0.0496121	GSK3B, AR	18	58	19414	37.1916	1	0.529216	0.513987
GOTERM_BP_DIRECT	GO:0000086~G2/M transition of mitotic cell cycle	2	11.1111	0.0496121	CDK2, CDK1	18	58	19414	37.1916	1	0.529216	0.513987
GOTERM_BP_DIRECT	GO:0043627~response to estrogen	2	11.1111	0.0504469	PPARG, ESR1	18	59	19414	36.5612	1	0.529216	0.513987
GOTERM_BP_DIRECT	GO:0000122~negative regulation of transcription from RNA polymerase II promoter	4	22.2222	0.0524165	AR, CDK2, PPARG, ESR1	18	988	19414	4.36662	1	0.539696	0.524165
KEGG_PATHWAY	hsa05169:Epstein-Barr virus infection	3	16.6667	0.0546009	IKBKB, CDK2, MAPK14	17	202	8465	7.39517	0.999655	0.219542	0.17809
KEGG_PATHWAY	hsa01523:Antifolate resistance	2	11.1111	0.0552692	IKBKB, ALOX12	17	30	8465	33.1961	0.999688	0.219542	0.17809
GOTERM_BP_DIRECT	GO:0071466~cellular response to xenobiotic stimulus	2	11.1111	0.0570997	NOS2, DPEP1	18	67	19414	32.1957	1	0.561496	0.545338
KEGG_PATHWAY	hsa05022:Pathways of neurodegeneration - multiple diseases	4	22.2222	0.0572912	GSK3B, NOS2, MAPK14, PTGS2	17	476	8465	4.18438	0.99977	0.221423	0.179616
GOTERM_BP_DIRECT	GO:0006357~regulation of transcription from RNA polymerase II promoter	5	27.7778	0.0586787	AR, CDK1, PPARG, MAPK14, ESR1	18	1732	19414	3.11361	1	0.561496	0.545338
GOTERM_BP_DIRECT	GO:0007623~circadian rhythm	2	11.1111	0.0587561	GSK3B, NOS2	18	69	19414	31.2625	1	0.561496	0.545338
KEGG_PATHWAY	hsa05170:Human immunodeficiency virus 1 infection	3	16.6667	0.0595024	IKBKB, CDK1, MAPK14	17	212	8465	7.04634	0.999835	0.223917	0.181639
GOTERM_BP_DIRECT	GO:0071300~cellular response to retinoic acid	2	11.1111	0.0595832	GSK3B, PPARG	18	70	19414	30.8159	1	0.561496	0.545338
GOTERM_BP_DIRECT	GO:0018107~peptidyl-threonine phosphorylation	2	11.1111	0.0595832	GSK3B, CDK1	18	70	19414	30.8159	1	0.561496	0.545338
GOTERM_MF_DIRECT	GO:0042802~identical protein binding	5	27.7778	0.0601521	DPP4, IKBKB, PPARG, ESR1, PIK3CG	18	1704	18945	3.08832	0.999722	0.264669	0.234593
GOTERM_BP_DIRECT	GO:0098869~cellular oxidant detoxification	2	11.1111	0.062885	PTGS2, PTGS1	18	74	19414	29.1502	1	0.582734	0.565965
GOTERM_CC_DIRECT	GO:0016020~membrane	7	38.8889	0.0649495	DPP4, ALOX15, GRK6, CDK1, ALOX12, ESR1, PIK3CG	18	3653	20624	2.19558	0.997098	0.80723	0.797951
GOTERM_MF_DIRECT	GO:0001618~virus receptor activity	2	11.1111	0.0677612	DPP4, CDK1	18	78	18945	26.9872	0.999905	0.288532	0.255744
GOTERM_BP_DIRECT	GO:0030593~neutrophil chemotaxis	2	11.1111	0.0694558	DPEP1, PIK3CG	18	82	19414	26.3062	1	0.633072	0.614854
GOTERM_MF_DIRECT	GO:0051117~ATPase binding	2	11.1111	0.0744612	AR, ESR1	18	86	18945	24.4767	0.999963	0.304673	0.270051
GOTERM_BP_DIRECT	GO:0071277~cellular response to calcium ion	2	11.1111	0.0759832	ALOX15, DPEP1	18	90	19414	23.9679	1	0.677756	0.658252
GOTERM_BP_DIRECT	GO:0032355~response to estradiol	2	11.1111	0.0767961	PTGS2, ESR1	18	91	19414	23.7045	1	0.677756	0.658252
GOTERM_MF_DIRECT	GO:0019903~protein phosphatase binding	2	11.1111	0.0777942	PPARG, MAPK14	18	90	18945	23.3889	0.999977	0.304673	0.270051
KEGG_PATHWAY	hsa05131:Shigellosis	3	16.6667	0.0778029	IKBKB, GSK3B, MAPK14	17	247	8465	6.04787	0.99999	0.282063	0.228806
GOTERM_CC_DIRECT	GO:0005813~centrosome	3	16.6667	0.0781808	GSK3B, CDK2, CDK1	18	567	20624	6.06232	0.99916	0.850216	0.840443
GOTERM_MF_DIRECT	GO:0019901~protein kinase binding	3	16.6667	0.0784763	IKBKB, GSK3B, ESR1	18	522	18945	6.04885	0.999979	0.304673	0.270051
KEGG_PATHWAY	hsa05132:Salmonella infection	3	16.6667	0.0788987	IKBKB, MAPK14, PIK3CG	17	249	8465	5.99929	0.999991	0.282063	0.228806
GOTERM_BP_DIRECT	GO:0043433~negative regulation of sequence-specific DNA binding transcription factor activity	2	11.1111	0.0792307	PIM1, ESR1	18	94	19414	22.948	1	0.684531	0.664833
GOTERM_BP_DIRECT	GO:0008284~positive regulation of cell proliferation	3	16.6667	0.0800262	DPP4, AR, CDK2	18	541	19414	5.9809	1	0.684531	0.664833
GOTERM_MF_DIRECT	GO:0046872~metal ion binding	6	33.3333	0.0816752	NOS2, DPEP1, PPARG, PTGS2, ESR1, PTGS1	18	2690	18945	2.34758	0.999987	0.308032	0.273029
GOTERM_BP_DIRECT	GO:0030855~epithelial cell differentiation	2	11.1111	0.084888	CDK1, PPARG	18	101	19414	21.3575	1	0.711128	0.690664
GOTERM_BP_DIRECT	GO:0046718~viral entry into host cell	2	11.1111	0.0856935	DPP4, CDK1	18	102	19414	21.1481	1	0.711128	0.690664
GOTERM_MF_DIRECT	GO:0003700~transcription factor activity, sequence-specific DNA binding	3	16.6667	0.0893778	AR, PPARG, ESR1	18	563	18945	5.60835	0.999996	0.327719	0.290478
GOTERM_BP_DIRECT	GO:0008584~male gonad development	2	11.1111	0.0913135	AR, ESR1	18	109	19414	19.79	1	0.746622	0.725136
GOTERM_MF_DIRECT	GO:0002020~protease binding	2	11.1111	0.0951077	DPP4, GSK3B	18	111	18945	18.964	0.999998	0.339303	0.300746
GOTERM_BP_DIRECT	GO:0051091~positive regulation of sequence-specific DNA binding transcription factor activity	2	11.1111	0.0984914	PPARG, ESR1	18	118	19414	18.2806	1	0.793641	0.770802
