# Supplementary material for: Norwogonin Attenuates Inflammatory Osteolysis and Collagen‐Induced Arthritis via Modulating Redox Signalling and Calcium Oscillations
Source: J Cell Mol Med. 2025 Mar 18;29(6):e70492. doi: 10.1111/jcmm.70492 (PMC11915625; doi:10.1111/jcmm.70492)
Supplement: Supplementary file 6 — Table S5. Results of PPI network analysis retrieved from String database. [file JCMM-29-e70492-s001.xlsx]

## Sheet: Supplemental Table 5.xlsx
#node1	node2	node1_string_id	node2_string_id	neighborhood_on_chromosome	gene_fusion	phylogenetic_cooccurrence	homology	coexpression	experimentally_determined_interaction	database_annotated	automated_textmining	combined_score
ALOX12	ALOX15	9606.ENSP00000251535	9606.ENSP00000293761	0	0	0.055	0.97	0.053	0	0.9	0.075	0.906
ALOX12	PTGS2	9606.ENSP00000251535	9606.ENSP00000356438	0	0	0	0	0.055	0	0.9	0.488	0.947
ALOX12	PTGS1	9606.ENSP00000251535	9606.ENSP00000354612	0	0	0	0	0.201	0	0.9	0.544	0.96
ALOX15	PPARG	9606.ENSP00000293761	9606.ENSP00000287820	0	0	0	0	0	0.077	0	0.526	0.544
ALOX15	PTGS1	9606.ENSP00000293761	9606.ENSP00000354612	0	0	0	0	0.068	0.046	0.9	0.607	0.96
ALOX15	PTGS2	9606.ENSP00000293761	9606.ENSP00000356438	0	0	0	0	0.098	0.046	0.9	0.628	0.963
AR	CDK2	9606.ENSP00000363822	9606.ENSP00000266970	0	0	0	0	0	0.045	0	0.493	0.495
AR	PPARG	9606.ENSP00000363822	9606.ENSP00000287820	0	0	0	0.571	0	0	0	0.517	0.517
AR	GSK3B	9606.ENSP00000363822	9606.ENSP00000324806	0	0	0	0	0	0.314	0	0.778	0.841
AR	PTGS2	9606.ENSP00000363822	9606.ENSP00000356438	0	0	0	0	0.047	0	0	0.42	0.423
AR	CDK1	9606.ENSP00000363822	9606.ENSP00000378699	0	0	0	0	0	0.045	0	0.482	0.484
AR	ESR1	9606.ENSP00000363822	9606.ENSP00000405330	0	0	0	0.651	0.172	0	0	0.978	0.981
CDK1	MAPK14	9606.ENSP00000378699	9606.ENSP00000229795	0	0	0.095	0.823	0.06	0.131	0	0.465	0.552
CDK1	CDK2	9606.ENSP00000378699	9606.ENSP00000266970	0	0	0.056	0.968	0.349	0.47	0.4	0.977	0.994
CDK1	GSK3B	9606.ENSP00000378699	9606.ENSP00000324806	0	0	0	0.798	0.042	0.098	0	0.461	0.493
CDK1	ESR1	9606.ENSP00000378699	9606.ENSP00000405330	0	0	0	0	0	0.099	0	0.515	0.544
CDK2	MAPK14	9606.ENSP00000266970	9606.ENSP00000229795	0	0	0.082	0.852	0.062	0.131	0	0.462	0.543
CDK2	PPARG	9606.ENSP00000266970	9606.ENSP00000287820	0	0	0	0	0	0.045	0	0.428	0.431
CDK2	DPP4	9606.ENSP00000266970	9606.ENSP00000353731	0	0	0	0	0	0	0	0.45	0.45
CDK2	PTGS2	9606.ENSP00000266970	9606.ENSP00000356438	0	0	0	0	0	0	0	0.598	0.598
CDK2	ESR1	9606.ENSP00000266970	9606.ENSP00000405330	0	0	0	0	0	0.294	0	0.612	0.714
CDK2	GSK3B	9606.ENSP00000266970	9606.ENSP00000324806	0	0	0	0.827	0.044	0.098	0	0.755	0.77
DPP4	PPARG	9606.ENSP00000353731	9606.ENSP00000287820	0	0	0	0	0.055	0.052	0	0.613	0.623
DPP4	IKBKB	9606.ENSP00000353731	9606.ENSP00000430684	0	0	0	0	0.059	0.292	0	0.239	0.449
ESR1	MAPK14	9606.ENSP00000405330	9606.ENSP00000229795	0	0	0	0	0	0	0.9	0.561	0.954
ESR1	PPARG	9606.ENSP00000405330	9606.ENSP00000287820	0	0	0	0.604	0.059	0	0	0.79	0.794
ESR1	GSK3B	9606.ENSP00000405330	9606.ENSP00000324806	0	0	0	0	0	0.071	0	0.618	0.629
ESR1	PTGS1	9606.ENSP00000405330	9606.ENSP00000354612	0	0	0	0	0.047	0	0	0.45	0.453
ESR1	PTGS2	9606.ENSP00000405330	9606.ENSP00000356438	0	0	0	0	0.047	0	0	0.672	0.674
ESR1	IKBKB	9606.ENSP00000405330	9606.ENSP00000430684	0	0	0	0	0	0.071	0	0.394	0.413
GSK3B	MAPK14	9606.ENSP00000324806	9606.ENSP00000229795	0	0	0	0.739	0.113	0.11	0	0.564	0.626
GSK3B	PPARG	9606.ENSP00000324806	9606.ENSP00000287820	0	0	0	0	0	0.071	0	0.622	0.634
GSK3B	PIK3CG	9606.ENSP00000324806	9606.ENSP00000419260	0	0	0	0	0	0.069	0	0.452	0.468
GSK3B	PTGS2	9606.ENSP00000324806	9606.ENSP00000356438	0	0	0	0	0	0	0	0.573	0.573
IKBKB	MAPK14	9606.ENSP00000430684	9606.ENSP00000229795	0	0	0	0.644	0.137	0.462	0	0.398	0.696
IKBKB	PPARG	9606.ENSP00000430684	9606.ENSP00000287820	0	0	0	0	0.083	0.071	0	0.511	0.547
IKBKB	PTGS2	9606.ENSP00000430684	9606.ENSP00000356438	0	0	0	0	0.098	0	0	0.591	0.615
IKBKB	PIK3CG	9606.ENSP00000430684	9606.ENSP00000419260	0	0	0	0	0.049	0.069	0	0.476	0.495
MAPK14	NOS2	9606.ENSP00000229795	9606.ENSP00000327251	0	0	0	0	0.087	0	0	0.379	0.409
MAPK14	PPARG	9606.ENSP00000229795	9606.ENSP00000287820	0	0	0	0	0.042	0	0	0.484	0.484
MAPK14	PTGS1	9606.ENSP00000229795	9606.ENSP00000354612	0	0	0	0	0.086	0.045	0	0.496	0.522
MAPK14	PTGS2	9606.ENSP00000229795	9606.ENSP00000356438	0	0	0	0	0.109	0.045	0	0.756	0.774
NOS2	PPARG	9606.ENSP00000327251	9606.ENSP00000287820	0	0	0	0	0.1	0.049	0	0.677	0.699
NOS2	PTGS2	9606.ENSP00000327251	9606.ENSP00000356438	0	0	0	0	0	0.095	0	0.902	0.908
PIK3CG	PPARG	9606.ENSP00000419260	9606.ENSP00000287820	0	0	0	0	0.057	0	0	0.526	0.533
PIK3CG	PTGS1	9606.ENSP00000419260	9606.ENSP00000354612	0	0	0	0	0.08	0	0	0.4	0.424
PIK3CG	PTGS2	9606.ENSP00000419260	9606.ENSP00000356438	0	0	0	0	0.059	0	0	0.549	0.557
PPARG	PTGS1	9606.ENSP00000287820	9606.ENSP00000354612	0	0	0	0	0.087	0	0	0.673	0.689
PPARG	PTGS2	9606.ENSP00000287820	9606.ENSP00000356438	0	0	0	0	0.063	0	0	0.729	0.735
PTGS1	PTGS2	9606.ENSP00000354612	9606.ENSP00000356438	0	0	0.057	0.966	0.157	0.292	0.9	0.192	0.946
